# Supplementary material for: Interphase-Resolved Performance in PA6/TiO2 Nanocomposite Fibers: Four-Phase Geometry Linking Structure to Mechanical and UV Protection
Source: Polymers (Basel). 2025 Sep 21;17(18):2551. doi: 10.3390/polym17182551 (PMC12473844; doi:10.3390/polym17182551)
Supplement: Supplementary file 1 [file polymers-17-02551-s001.zip]

Archive with 1 entries (1 files):
- polymers-3870679_Supplementary_Materials.docx.pdf
